# Supplementary material for: Maternal Low-Protein Diet Deregulates DNA Repair and DNA Replication Pathways in Female Offspring Mammary Gland Leading to Increased Chemically Induced Rat Carcinogenesis in Adulthood
Source: Front Cell Dev Biol. 2022 Feb 1;9:756616. doi: 10.3389/fcell.2021.756616 (PMC8844450; doi:10.3389/fcell.2021.756616)
Supplement: Supplementary file 3 [file DataSheet1.xlsx]

## Sheet: Planilha1
	Supplementary Data 1. Results of mRNA expression analysis using TaqMan Low Density Arrays
	LPD 35 x NPD 35 group
	Target Name (ID lifeTech)	Cт Mean	ΔCт Mean	RQ	P-Value
	Apaf1-Rn00576832_m1	25.511	3.739	0.604	0
	Api5-Rn01513238_m1	23.681	1.909	0.657	0.004
	Atxn3-Rn00572605_m1	25.911	4.139	0.463	0
	Bax-Rn02532082_g1	23.824	2.053	0.463	0
	Ccnd1-Rn00432360_m1	23.942	2.17	0.406	0.007
	Ccne1-Rn01457762_m1	27.816	6.044	0.385	0.002
	Cd44-Rn00563924_m1	30.101	8.329	0.405	0.048
	Cdc25a-Rn00592073_m1	26.693	4.922	0.599	0.007
	Cidea-Rn04181355_m1	22.657	0.885	2.198	0.045
	Dnmt1-Rn00709664_m1	24.367	2.595	0.457	0.007
	Egr1-Rn00561138_m1	24.104	2.332	0.35	0.015
	Ercc2;LOC100361160-Rn01307202_g1	27.397	5.625	0.564	0.002
	Fen1-Rn00584807_m1	29.4	7.628	0.599	0.044
	Foxo3-Rn01441087_m1	24.711	2.939	0.655	0.044
	Jun-Rn99999045_s1	22.994	1.222	0.476	0.003
	Map2k7-Rn01403106_m1	25.94	4.168	0.535	0.007
	Mapk8ip1-Rn00587215_m1	34.238	12.466	0.282	0
	Pold1-Rn00572267_m1	26.707	4.935	0.375	0.005
	Pole-Rn01481627_m1	27.869	6.097	0.442	0.023
	Prc1-Rn01477771_m1	28.38	6.608	0.182	0.035
	Skp2-Rn01402563_g1	29.043	7.271	0.278	0.001
	18S-Hs99999901_s1	7.279	-14.493	0.765	0.3
	Abl1-Rn01436237_m1	23.553	1.781	0.67	0.046
	AHRR-Hs01005075_m1	31.856	9.942	0.118
	Ahr-Rn00565750_m1	26.564	4.792	0.677	0.137
	Akt1-Rn00583646_m1	21.481	-0.291	1.227	0.157
	Apex1-Rn00821186_g1	24.006	2.234	1.028	0.86
	Aven-Rn01515235_m1	25.674	3.902	1.071	0.792
	Bad-Rn00575519_m1	24.623	2.851	0.734	0.014
	Bag1-Rn01439834_m1	22.839	1.067	1.221	0.119
	Bcl2-Rn99999125_m1	27.121	5.349	1.001	0.809
	Bid-Rn01459517_m1	24.95	3.178	0.949	0.647
	Brca1-Rn00560871_m1	28.034	6.262	0.838	0.54
	Brca2-Rn00580597_m1	27.401	5.629	1.382	0.077
	Camk2a-Rn01258147_m1	33.038	11.267	0.178	0.251
	Casp3-Rn00563902_m1	24.825	3.053	0.992	0.954
	Casp4-Rn00586960_m1	26.093	4.321	1.006	0.842
	Casp6-Rn00669368_g1	25.439	3.667	0.884	0.445
	Casp7-Rn00573917_m1	25.368	3.596	0.719	0.041
	Casp8-Rn00574069_m1	25.637	3.865	0.855	0.478
	Casp9-Rn00581212_m1	24.896	3.125	0.935	0.682
	Ccna2-Rn01493715_m1	25.73	3.959	0.676	0.413
	Ccnb2-Rn02346769_g1	26.524	4.752	0.489	0.152
	Ccne2-Rn01442731_m1	27.201	5.429	0.884	0.477
	Cd40-Rn01423590_m1	27.119	5.347	0.986	0.722
	Cdk1-Rn00570728_m1	25.94	4.168	0.483	0.155
	Cdk4-Rn99999090_m1	22.724	0.952	0.683	0.084
	Cdkn1a-Rn01427989_s1	26.235	4.463	1.082	0.552
	Cdkn2a-Rn00580664_m1	33.246	11.474	0.178	0.109
	Cideb-Rn01489052_m1	25.435	4.178	0.155	0.494
	Cldn7-Rn01496517_g1	26.186	4.414	0.477	0.518
	Dad1-Rn00594376_m1	21.993	0.222	0.971	0.644
	Dclre1a-Rn01413725_m1	26.587	4.815	0.779	0.09
	E2f1-Rn01536222_m1	26.73	4.958	0.77	0.137
	E2f3-Rn01434981_m1	27.463	5.691	0.272	0.172
	Egfr-Rn00580398_m1	23.325	1.553	0.631	0.105
	Ep300-Rn00591432_m1	24.748	2.976	1.146	0.382
	Erbb2-Rn00566561_m1	26.028	4.256	0.632	0.229
	Ercc1-Rn01498472_m1	25.026	3.254	0.729	0.053
	Esr1-Rn01640372_m1	24.622	2.851	1.148	0.679
	Esr2-Rn00562610_m1	32.691	10.919	0.431	0.207
	Exo1-Rn02103426_s1	33.757	12.021	0.278	0.223
	Gadd45a-Rn01425130_g1	24.36	2.588	1.142	0.665
	Igfbp2-Rn00565473_m1	25.216	3.444	0.459	0.54
	Lcn2-Rn00590612_m1	24.487	2.715	0.564	0.448
	Mbd4-Rn01459459_m1	26.01	4.239	1.224	0.192
	Mgmt-Rn00563462_m1	25.068	3.296	0.537	0.082
	Mki67-Rn01451446_m1	25.885	4.113	0.694	0.313
	Mt3-Rn00588658_g1	28.521	6.749	0.901	0.91
	Myc-Rn00561507_m1	22.26	0.488	0.798	0.317
	Naip2-Rn01757809_m1	28.261	6.489	0.738	0.456
	Nf1-Rn00561608_m1	23.987	2.215	0.745	0.409
	Nfkb1-Rn01399583_m1	24.424	2.652	0.838	0.269
	Notch2-Rn01534371_m1	23.252	1.48	0.795	0.125
	Parp1-Rn00565018_m1	22.94	1.169	0.835	0.38
	Polb-Rn00567575_m1	25.091	3.319	0.866	0.38
	Polk-Rn01494372_m1	27.25	5.478	0.681	0.125
	Poll-Rn01410979_m1	25.528	3.756	0.66	0.074
	Rb1-Rn01753308_m1	24.666	2.894	1.207	0.297
	Rela-Rn01502266_m1	23.227	1.455	0.84	0.307
	Rpl13a-Rn00821946_g1	20.51	-1.262	1.209	0.678
	Serpinb5-Rn01426378_m1	27.363	5.685	1.452	0.913
	Sphk2-Rn01457923_g1	24.397	2.625	1.013	0.886
	Thbs1-Rn01513693_m1	24.233	2.461	0.779	0.908
	Thbs2-Rn02111874_s1	22.949	1.177	0.827	0.563
	Tp53-Rn00755717_m1	23.655	1.883	0.542	0.178
	Tp63-Rn01404783_m1	28.41	6.639	0.208	0.068
	Tp73-Rn01520391_m1	29.072	7.394	0.798	0.157
	Vegfa-Rn01511601_m1	22.874	1.102	1.263	0.382
	Vim-Rn00579738_m1	18.939	-2.833	0.73	0.415
	Wt1-Rn00580566_m1
	Zmat3-Rn01462028_m1	25.621	3.849	0.908	0.504
	LPD 28 x NPD 28 group
	Target Name (ID lifeTech)	Cт Mean	ΔCт Mean	RQ	P-Value
	Aven-Rn01515235_m1	26.425	3.722	1.707	0.029
	Cd40-Rn01423590_m1	27.725	5.022	1.785	0.032
	Egfr-Rn00580398_m1	24.753	2.051	0.552	0.045
	Ercc1-Rn01498472_m1	25.495	2.792	1.51	0
	18S-Hs99999901_s1	8.05	-14.652	1.485	0.193
	Abl1-Rn01436237_m1	23.972	1.269	1.25	0.211
	AHRR-Hs01005075_m1	30.105	7.284	1.813	0.374
	Ahr-Rn00565750_m1	27.536	4.833	0.743	0.213
	Akt1-Rn00583646_m1	22.24	-0.462	1.253	0.316
	Apaf1-Rn00576832_m1	25.601	2.898	1.643	0.174
	Apex1-Rn00821186_g1	24.946	2.244	0.892	0.475
	Api5-Rn01513238_m1	24.038	1.336	1.479	0.047
	Atxn3-Rn00572605_m1	26.151	3.448	1.13	0.57
	Bad-Rn00575519_m1	25.338	2.635	1.152	0.096
	Bag1-Rn01439834_m1	23.783	1.08	1.263	0.212
	Bax-Rn02532082_g1	23.988	1.285	1.303	0.135
	Bcl2-Rn99999125_m1	28.101	5.398	1.166	0.943
	Bid-Rn01459517_m1	25.564	2.862	1.514	0.281
	Brca1-Rn00560871_m1	29.461	6.758	0.739	0.31
	Brca2-Rn00580597_m1	29.21	6.507	0.794	0.513
	Camk2a-Rn01258147_m1	32.582	9.938	0.927	0.967
	Casp3-Rn00563902_m1	25.553	2.85	1.482	0.113
	Casp4-Rn00586960_m1	26.951	4.248	1.094	0.724
	Casp6-Rn00669368_g1	26.664	3.962	0.886	0.397
	Casp7-Rn00573917_m1	26.175	3.473	0.94	0.553
	Casp8-Rn00574069_m1	25.748	3.045	0.551	0.356
	Casp9-Rn00581212_m1	25.53	2.827	1.696	0.132
	Ccna2-Rn01493715_m1	27.085	4.383	0.67	0.247
	Ccnb2-Rn02346769_g1	27.651	4.949	0.697	0.231
	Ccnd1-Rn00432360_m1	24.634	1.931	0.699	0.136
	Ccne1-Rn01457762_m1	27.686	4.983	1.742	0.088
	Ccne2-Rn01442731_m1	28.381	5.678	1.173	0.522
	Cd44-Rn00563924_m1	30.936	8.233	1.18	0.715
	Cdc25a-Rn00592073_m1	26.946	4.243	1.247	0.281
	Cdk1-Rn00570728_m1	26.947	4.244	0.762	0.246
	Cdk4-Rn99999090_m1	22.788	0.085	1.68	0.238
	Cdkn1a-Rn01427989_s1	27.469	4.766	1.626	0.41
	Cdkn2a-Rn00580664_m1	34.728	12.025	0.511	0.296
	Cidea-Rn04181355_m1	22.871	0.168	2.892	0.083
	Cideb-Rn01489052_m1	21.601	-1.024	252.418	0.449
	Cldn7-Rn01496517_g1	27.854	5.151	0.948	0.179
	Dad1-Rn00594376_m1	22.804	0.102	1.321	0.199
	Dclre1a-Rn01413725_m1	27.426	4.724	1.095	0.756
	Dnmt1-Rn00709664_m1	25.179	2.477	0.748	0.038
	E2f1-Rn01536222_m1	27.55	4.847	1.221	0.375
	E2f3-Rn01434981_m1	25.618	2.916	2.933	0.447
	Egr1-Rn00561138_m1	24.97	2.267	0.681	0.198
	Ep300-Rn00591432_m1	26.009	3.306	0.821	0.43
	Erbb2-Rn00566561_m1	27.308	4.605	0.758	0.277
	Ercc2;LOC100361160-Rn01307202_g1	27.656	4.954	1.325	0.253
	Esr1-Rn01640372_m1	25.542	2.839	1.523	0.189
	Esr2-Rn00562610_m1	33.672	10.97	0.763	0.82
	Exo1-Rn02103426_s1	31.962	9.141	1.414	0.599
	Fen1-Rn00584807_m1	30.407	7.704	0.336	0.366
	Foxo3-Rn01441087_m1	25.483	2.78	1.021	0.85
	Gadd45a-Rn01425130_g1	24.861	2.158	1.361	0.191
	Igfbp2-Rn00565473_m1	26.626	3.923	0.688	0.125
	Jun-Rn99999045_s1	23.464	0.761	2.029	0.815
	Lcn2-Rn00590612_m1	24.626	1.923	1.623	0.392
	Map2k7-Rn01403106_m1	26.331	3.628	1.271	0.041
	Mapk8ip1-Rn00587215_m1	33.741	10.919	1.025	0.608
	Mbd4-Rn01459459_m1	27.183	4.48	1.282	0.447
	Mgmt-Rn00563462_m1	25.172	2.469	2.007	0.123
	Mki67-Rn01451446_m1	27.558	4.855	2.229	0.995
	Mt3-Rn00588658_g1	28.711	6.008	1.031	0.495
	Myc-Rn00561507_m1	23.106	0.403	1.162	0.936
	Naip2-Rn01757809_m1	29.038	6.335	1.46	0.429
	Nf1-Rn00561608_m1	24.24	1.537	0.437	0.377
	Nfkb1-Rn01399583_m1	25.277	2.574	1.065	0.839
	Notch2-Rn01534371_m1	24.095	1.393	1.196	0.385
	Parp1-Rn00565018_m1	23.678	0.976	1.135	0.576
	Polb-Rn00567575_m1	25.646	2.943	1.449	0.024
	Pole-Rn01481627_m1	28.54	5.837	1.196	0.829
	Pold1-Rn00572267_m1	26.59	3.887	1.389	0.172
	Polk-Rn01494372_m1	27.523	4.82	1.443	0.312
	Poll-Rn01410979_m1	25.602	2.899	1.457	0.188
	Prc1-Rn01477771_m1	28.483	5.781	0.749	0.518
	Rb1-Rn01753308_m1	25.977	3.274	0.936	0.571
	Rela-Rn01502266_m1	24.059	1.357	1.094	0.56
	Rpl13a-Rn00821946_g1	21.573	-1.13	1.426	0.882
	Serpinb5-Rn01426378_m1	31.008	8.305	0.241	0.083
	Skp2-Rn01402563_g1	29.245	6.542	1.012	0.858
	Sphk2-Rn01457923_g1	25.644	2.941	0.982	0.986
	Thbs1-Rn01513693_m1	25.728	3.025	0.777	0.211
	Thbs2-Rn02111874_s1	24.762	2.059	1.108	0.908
	Tp53-Rn00755717_m1	24.422	1.719	1.054	0.837
	Tp63-Rn01404783_m1	29.036	6.334	1.075	0.153
	Tp73-Rn01520391_m1	31.924	9.221	0.242	0.08
	Vegfa-Rn01511601_m1	23.324	0.622	1.51	0.159
	Vim-Rn00579738_m1	19.22	-3.483	2.07	0.125
	Wt1-Rn00580566_m1	31.784	9.159	0.724	0.79
	Zmat3-Rn01462028_m1	26.329	3.626	1.174	0.773
